# Supplementary material for: Clinical Benefit of Autologous Platelet-Rich Plasma Infusion in Ovarian Function Rejuvenation: Evidence from a Before-After Prospective Pilot Study
Source: Medicines (Basel). 2023 Feb 27;10(3):19. doi: 10.3390/medicines10030019 (PMC10056078; doi:10.3390/medicines10030019)
Supplement: Supplementary file 1 [file medicines-10-00019-s001.zip]

Archive with 1 entries (1 files):
- medicines-2043336-supplementary.pdf
